# Supplementary material for: Incident Cancer Risk of Patients with Prevalent Type 2 Diabetes Mellitus in Hungary (Part 2)
Source: Cancers (Basel). 2024 Jun 29;16(13):2414. doi: 10.3390/cancers16132414 (PMC11240453; doi:10.3390/cancers16132414)
Supplement: Supplementary file 1 [file cancers-16-02414-s001.zip]

Archive with 1 entries (1 files):
- cancers-3039591-supplementary.pdf
